# Supplementary material for: Solvent-Driven Enrichment and Multiplex Analysis of Local Anesthetics by Thin-Layer Chromatography Coupled with Surface-Enhanced Raman Spectroscopy
Source: Molecules. 2025 Apr 2;30(7):1585. doi: 10.3390/molecules30071585 (PMC11990880; doi:10.3390/molecules30071585)
Supplement: Supplementary file 1 [file molecules-30-01585-s001.zip]

Archive with 1 entries (1 files):
- molecules-3500123-supplementary.pdf
